# Supplementary material for: PharaCon: a new framework for identifying bacteriophages via conditional representation learning
Source: Bioinformatics. 2025 Feb 24;41(3):btaf085. doi: 10.1093/bioinformatics/btaf085 (PMC11928753; doi:10.1093/bioinformatics/btaf085)
Supplement: btaf085_Supplementary_Data [file btaf085_supplementary_data.zip]

Archive with 1 entries (1 files):
- Supplementary Materials_0108.docx
